# Supplementary material for: Effectiveness of Nintendo Wii Fit© for Physical Therapy in Patients with Multiple Sclerosis: A Systematic Review and Meta-Analysis of Randomized Controlled Trials
Source: J Pers Med. 2024 Aug 24;14(9):896. doi: 10.3390/jpm14090896 (PMC11433451; doi:10.3390/jpm14090896)
Supplement: Supplementary file 1 [file jpm-14-00896-s001.zip]

Archive with 2 entries (2 files):
- Figure S1. PRISMA Checklist.pdf
- Table S1. Literature Search.pdf
